# Supplementary material for: Superior colliculus modulates cortical coding of somatosensory information
Source: Nat Commun. 2020 Apr 3;11:1693. doi: 10.1038/s41467-020-15443-1 (PMC7125203; doi:10.1038/s41467-020-15443-1)
Supplement: Supplementary file 4 — Source Data [file 41467_2020_15443_MOESM4_ESM.xlsx]

## Sheet: Fig 1d
baseline	light
4.8	101.6
4.4	82.4
0	0.4
2.8	0.8
16.4	103.2
158.8	214.4
10.8	13.6
9.6	117.6
19.2	103.6
47.6	126.4
0	3.2
13.6	116
10	84
35.2	112
6	86.8
32.8	118.4
7.2	69.2
30	118
5.2	67.2
19.6	102.8
4.4	114
7.6	100.4
4.8	66.8
19.2	126.8
19.2	101.2
12.8	87.6
5.2	39.2
5.6	68.8
15.6	96.8
11.6	89.6
5.2	34.4
6	71.6
12	13.3333
13.3333	12
18	16.6667
13.3333	11.3333
13.6	118.4
15.6	106.8
6.8	100
3.2	102
6	50.8
8.4	88
2	70.8
6	83.2
14.4	88
63.6	130.8
18.8	91.2
4.4	43.6
4	66.8
7.2	35.6
4.4	65.2
4.8	43.6
5.2	31.6
4	39.2
4.8	38
11.2	13.2
12.8	27.6
12.4	56.4
16	41.6

## Sheet: Fig 1e
SC AUC
0.9998
0.9996
1
0.9156
1
0.9968
0.9968
1
0.9966
0.9834
1
0.9956
0.9972
0.9988
0.9904
0.9958
1
1
0.994
0.9984
0.992
0.988
0.8968
0.9958
0.9998
0.9896
0.914
0.9976
0.528889
0.528333
0.521667
0.482222
1
1
1
1
0.9682
0.999
0.999
0.9988
0.9902
0.9584
0.983
0.9698
0.9982
0.784
0.9964
0.9628
0.8894
0.946
0.9566
0.5598
0.7258
0.9758
0.8578

## Sheet: Fig 1h
SC not normalised spike counts (Hz)
		baseline	light		whisk25	whisk25light		whisk50	whisk50light		whisk100	whisk100light		whisk200	whisk200light
		4.8	101.6		9.2	90.4		13.6	94.8		34	95.6		9.2	100.4
		4.4	82.4		38.8	109.6		42	113.6		46.8	109.6		6.4	81.6
		0	0.4		4.8	84.4		6.8	87.6		8.4	91.2		1.6	0.4
		2.8	0.8		30	116.8		34.8	117.2		35.6	123.2		0.4	0.8
		16.4	103.2		8.8	76.8		12.8	78.4		12	82		26.4	110.4
		158.8	214.4		34.4	116.4		31.6	126.8		35.6	121.2		176.8	218
		10.8	13.6		4.8	68.4		6	69.2		6	65.6		13.6	12.8
		9.6	117.6		16	103.2		20.4	106.8		23.6	108.8		31.2	122.4
		19.2	103.6		8.8	111.6		6	115.2		18.4	124.4		27.6	109.2
		47.6	126.4		6.8	101.6		6.8	106.4		10.4	99.2		56.4	128
		0	3.2		4	66.4		8	65.2		6.4	64		0	0
		13.6	116		17.6	135.6		13.6	131.6		19.2	125.2		29.6	123.6
		10	84		37.6	111.2		42.8	114		67.2	119.6		28.4	99.6
		35.2	112		26.8	97.6		34	105.6		63.2	113.6		44.8	113.2
		6	86.8		6.8	38.8		10.8	48.8		13.2	55.6		6.8	89.6
		32.8	118.4		42.4	92.8		54.4	91.6		81.2	117.6		33.2	119.6
		7.2	69.2		36.8	113.6		49.2	116.8		74	126		14.8	76.4
		30	118		26.4	93.2		36.8	106		68.8	115.2		38	113.2
		5.2	67.2		4	50.4		6.8	46.4		18.4	57.2		3.2	65.2
		19.6	102.8		45.2	100.4		56.4	108.4		95.6	135.6		22	102.4
		4.4	114		59.6	119.6		84	126		89.6	128.8		44.8	116.8
		7.6	100.4		66.8	117.2		97.2	120.8		107.6	125.6		13.2	104.8
		4.8	66.8		12.8	101.2		31.6	100.4		47.2	101.6		5.6	74
		19.2	126.8		33.6	113.6		62.8	119.6		74	128		21.6	130.4
		19.2	101.2		7.6	55.2		10.8	55.2		13.6	61.2		84.8	129.6
		12.8	87.6		12	92		11.6	90		15.2	92.8		73.6	124.4
		5.2	39.2		12.8	68		10	74.4		9.2	71.2		20	61.2
		5.6	68.8		9.6	87.6		6.8	86.4		13.2	88.4		100.8	134.4
		15.6	96.8		19.2	86.8		24.8	94.8		40.4	100		92.8	133.6
		11.6	89.6		77.2	136.4		77.6	135.6		91.6	133.2		94.8	130.4
		5.2	34.4		19.2	96.4		19.2	95.6		22.8	100.8		26.4	61.6
		6	71.6		4	47.6		4.4	50.4		4.4	46.4		113.2	136
		12	13.3333		4	68.8		5.6	66.8		3.2	64		30.6667	38.6667
		13.3333	12		11.6	44.8		12.4	41.2		18	40		34	42
		18	16.6667		3.2	61.6		4.8	60.4		4	63.2		65.3333	64
		13.3333	11.3333		3.2	40.8		7.6	44.8		6.8	40		44	49.3333
		13.6	118.4		4.4	35.2		4.4	25.6		2	30.8		96.8	137.2
		15.6	106.8		2.8	35.6		4	36.8		2.4	36.8		112.8	129.6
		6.8	100		7.6	34		4.4	37.2		5.6	36		56.4	106.4
		3.2	102		10	12.4		19.6	25.6		31.2	47.6		77.6	128
		6	50.8		20	24.8		18.8	30.8		28.8	43.2		14.4	63.2
		8.4	88		7.2	56		16.8	59.6		20	65.2		28.4	100
		2	70.8		16	44.4		21.6	46.4		20	59.6		14.4	77.6
		6	83.2					17.2	104.4					14	89.6
		14.4	88					52	131.6					53.6	101.6
		63.6	130.8					0	0					99.6	139.2
		18.8	91.2					15.6	116					23.6	109.2
		4.4	43.6					12.6667	23.3333					5.2	49.2
		4	66.8					24.6667	24.6667					5.6	69.2
		7.2	35.6					46	46.6667					12	35.6
		4.4	65.2					10.6667	19.3333					2.8	67.6
		4.8	43.6											6.8	42.4
		5.2	31.6											6.4	32.4
		4	39.2											2	36
		4.8	38											4.4	35.6
		11.2	13.2											52	50.8
		12.8	27.6											42.4	47.6
		12.4	56.4											32.4	71.2
		16	41.6											36.4	60

## Sheet: Fig 2c
vS1 not normalised spike counts (Hz)
	baseLine_Array	light_Array	baseLine_loosePatch	light_loosePatch	baseLine_WholeCell	light_WholeCell
	4.73333	19.9333	0.333333	1.4	0	0
	4.06667	10.1333	0	0	0	0
	4.6	5.53333	0.133333	0.4	0	0.2
	2.53333	4.26667	0	0	0.4	3
	3.33333	9.86667	0	0.066667	0.6	9.2
	4.2	12.9333	0	0	0.2	4.4
	4.93333	9.46667	0	0.6	0.4	2.86667
	4.26667	11.6667	0	0.2	2.2	8.2
	9.53333	29.8	0.6	0	2.4	7.6
	6.86667	18	0.2	0.266667	0	0
	4.13333	13.5333	0.8	0.6	0.2	0
	4.26667	11.0667	4.13333	5	0.133333	0.266667
	3.8	7.93333	4.1	5.7	1.4	1.2
	6.33333	12.2	2.4	2.6	1.2	1.53333
	8.86667	16.1333	2.13333	3.46667	0	0
	5.13333	10.6667	0	0.4	0	0.5
	3.33333	5.33333	0.2	0.3	0	0
	3.33333	4.93333	0.6	0.2	0	0
	2.93333	6.06667	0.4	0.2	1.8	4.4
	1.33333	2.66667	0.266667	0.4	2.2	5.9
	21.6667	33.5333	1.8	1.66667	0.111111	0
	29.5333	34.4	1.8	1.66667	2.4	8.4
	20.3333	26.8667	4.4	10.6	2.95	8.9
	3.13333	12.2	4	6.55
	9.06667	48.4667	2.8	5
	5.6	31.5333	0	0.2
	4.46667	23.1333	0.4	0.733333
	5.33333	32.3333	0.266667	1.46667
	3.46667	7.66667	0.266667	1.66667
	5.8	10.9333	0.333333	0.733333
	3.93333	14.7333	2.2	4
	4.53333	12.2	2.2	1
	3.2	14	0.6	1.4
	3.33333	12.9333	1	2.26667
	3.93333	23.2	3.2	4
	4.13333	16.5333	3	7.5
	5.6	6.13333	6.4	11.2
	5.2	5.46667	1	0.2
	4.86667	4.53333	0.8	1.26667
	4.13333	4.13333	2.8	4.8
	3.73333	3.8	2.6	3
			1.66667	2.66667
			1.4	2.6
			1.06667	3.33333
			0.4	1
			0.266667	1.8
			0.4	2.4
			3.53333	5.4
			1.2	0
			0.866667	3.86667
			0.533333	1.4
			0.4	0.4
			0.6	1.2
			1.8	2.6
			1.86667	3.73333
			0.4	0.6
			1.4	2.6
			0.4	0.8
			0.2	1.4
			0.2	4.2
			4	11.8
			4.5	10.4
			2.4	2.4
			2.9	4.9
			7.4	7.4
			8.15	11.8
			3.2	7.2
			4	4.4
			3.8	6.6
			2	0.8
			2.3	1.5
			0.8	2.4
			1	3
			3.2	9.2
			17.6	25.6
			3.4	1.2
			2.4	2.5
			0.2	0
			5	2.2
			4.6	8
			0.8	0.8
			0.4	4.5
			1.2	0
			1.4	3.2
			1	0.8
			1.2	0.6

## Sheet: Fig 2e,f SP2
vS1 not normalised spike counts (Hz)
		whisk25	whisk25light	whisk50	whisk50light	whisk100	whisk100light	whisk200	whisk200light
		2.4	1	2.4	3.8	5.2	4.4	0	0
		2.06667	0.933333	1.26667	2.33333	2.73333	2.13333	6.5	3
		0.2	0.4	1	1.4	0.8	1.2	0	0
		0.2	0.133333	0.466667	0.533333	0.6	0.733333	7.4	8
		1.8	2.2	3.2	4.8	4	3.2	31.2	34.6
		0.6	0.6	0.8	4	1.8	6.6	3.93333	4.53333
		0.4	0.4	0.4	2	1.3	3.5	11.2	12.8
		8.6	8	6.2	8.2	10.8	10.0667	3.73333	4.26667
		10.1	9.3	7.4	10.1	13.7	11.1	14.6	15.4						s
		7.6	7.4	7	8.4	7.6	4.4	4.86667	5.2
		3.8	4.2	3.6	3.6	2.86667	2.2	0.2	0.2
		0	0	0.2	1.2	3.6	2.4	0.066667	1.4
		0.1	0	0.2	0.6	1.9	1.2	0	0.2
		0.6	0.2	0.8	1	3	3.6	0.066667	0.2
		0.2	0.4	1.8	1.2	2	3.6	0	0.4
		0.733333	0.733333	1	1	2.13333	1.73333	0	0.133333
		2.33333	2.46667	2.8	3.73333	2	1.4	1	0.4
		2.46667	2.73333	3	4.2	2.26667	1.66667	0.4	0.133333
		2.8	4	8.8	5.4	11.8	13	1.2	0.4
		2.2	2.2	3.2	4.4	5.2	3	0.533333	0.266667
		10.8	16	16.5	16.1	15.3	11.6	6	6.2
		0.4	0	1.4	0.6	0.8	0.4	3.4	4.8
		0.666667	0.866667	1	1.8	0.666667	1.46667	1	0.2
		2	5.8	3.8	5.6	4.2	4.8	0.666667	0.333333
		1.66667	2.8	2.06667	3.26667	2.13333	2.73333	4.6	5.6
		0.8	1.6	1.2	1.2	1.2	1.6	10.4	9
		1.13333	2.13333	0.933333	2	0.533333	2.26667	5.4	5.5
		0.4	1	0.2	0.2	0	0.2	14.9333	15.5333
		0.4	1.33333	0.066667	2	0.2	0.866667	17.5	18.4
		5	4	11.6	6	14	8	3.4	3.4
		2.26667	4	3.93333	3.8	5.6	3.8	1.26667	1.26667
		2	0.6	1.8	1	0.6	0.6	3	3.2
		1.2	4.06667	1.06667	3.93333	1.46667	3	1.6	1.6
		7.26667	26.8	12	31.2667	20.4	32.8667	2.4	2.8
		5.73333	15	8.4	17.2	14.2	19.8667	1.4	2
		4.33333	5.66667	4.26667	5.6	5.13333	5.73333	2.4	2.53333
		3.73333	8.06667	4.4	9.33333	8.13333	11.2667	3.8	4
		4.93333	11.2667	6.8	12.4	10	15	3.8	4
		5.4	14.4	5.73333	14.5333	8.53333	14.8	4.8	8.4
		7.26667	12.6667	6.66667	14.5333	13.2667	15.8667	5.8	7.1
		5.46667	12.9333	5.73333	13.6	10.9333	16.1333	6.4	10.4
		15.8667	30.8667	16.4	30.2	22.1333	32.5333	5.4	7.2
		11.2667	18.9333	11.6	21.6667	16.5333	25.7333	2.26667	2.66667
		9.93333	13.8	9.4	16	14.2667	19.8667	1.86667	2.13333
		7.53333	13.6	9.33333	15.5333	14.7333	20.4667	2.06667	2.13333
		4.6	7.13333	5.73333	7.26667	8.73333	12.1333	3	1.93333
		9.93333	12.2667	8.6	12.3333	10.8667	16	11.6	13.8
		10.6667	19.2667	12.4	19.5333	18.8	22.8	2.8	3
		7.4	13.4	7	12.2667	11.9333	15.4667	9.8	9.8
		3.93333	4.93333	3.93333	5.13333	4.2	7.33333	4.2	4.2
		3.86667	5.26667	5.26667	5.93333	5	7.26667	0.2	1.4
		5	6.2	4.8	7.8	7.6	9.93333	0.1	1.7
		1.46667	2.8	2.33333	2.8	3.26667	5.33333	20.8	20
		31.6667	39.2	28.8667	52.0667	31.6667	34.4	12.3	10.6
		36.1333	34.9333	27.8	51.9333	33.6	34.2667	14	15.8
		27	30.9333	22.3333	43.4667	23.6	24.8	7.7	8.2
		11.6	21.2	7.2	15.8667	15.2667	14.4	11.4	8.3
		21.2667	51.4	34.3333	50.8667	39	46.2	1.8	0.6
		12.4667	35.0667	23.2	35.8667	28.6667	33.6	1.53333	1.93333
		8.2	26.1333	16.8	25.6667	22.5333	27.9333	1.6	1.2
		9.8	32.9333	19.3333	33.4667	29	34.2667	1.6	1.26667
		4.26667	10.8	4.6	11.9333	5.8	13.3333	1.55556	2.77778
		4.6	10.0667	6.6	15	6.26667	14.7333	3	3.4
		5.33333	16.4667	9.2	20.3333	10.1333	21.5333	2.46667	2.86667
		6	13.0667	6.53333	16.8	8.2	16.4667	0	0.2
		4.66667	12.8667	6.13333	11.7333	8.53333	17.4667	0.4	1
		6.06667	15.6667	6.33333	14.2667	10.7333	17.8	0	0
		9.13333	22.7333	11	25.3333	17.4	25.5333	11.4	9.6
		6.53333	18	7.53333	17.8	13.1333	19.2	4.4	3.8
		0.266667	1.13333	0.8	1.93333	0.666667	0.4	4.4	3.4
		1	0.2	1.8	1	5	4.2	3.46667	1.86667
		0.8	1.53333	1.06667	1.73333	3.53333	2.93333	32	36
		2.4	1	2.6	0.8	2	0.6	19.3333	22.3333
		2.06667	5.06667	3.6	6.33333	5.13333	5.93333	7.06667	9.06667
		1.6	0.8	1.6	0.8	1	0.4	9.26667	12.7333
		1.33333	2.13333	1.53333	2.46667	1.06667	1.2	13.4	15.9333
		0.8	0.4	0.8	2.6	6.2	2.2	14.4	18.1333
		10	18	12.6	10.4	8.6	10.8	15.3333	18.4667
		3.6	11.85	6.2	8.35	7.05	10.45	14.2667	19.2667
		2	3.6	1	1	2.8	2	23.9333	29.6
		1	5.6	2	4.5	3.5	3.3	21.3333	23.6667
		12.4	13	13.4	13.4	8.8	11.2	20.2	19.2667
		9.1	8.1	8.8	8.1	4.5	6.3	20.4667	19.5333
		5	1.8	2.8	4	4.8	2.6	11	14.2
		3.8	4.6	4.3	7.6	9.1	5.6	15.0667	18.4
		7.4	3.8	1.6	2.6	1.8	2.6	21.6	23.0667
		6.45	12.75	4.55	10.95	5.35	9.25	17.1333	19.4667
		4	3.6	4.2	5.4	11.4	11.6	5.6	10.8667
		11	4.2	10.6	6	12.4	13.2	6.93333	10.5333
		5.73333	5.06667	7.2	7.4	9.73333	9.6	11.1333	13.3333
		5.26667	5.33333	7.13333	6.53333	9.8	12	6.4	7.26667
		4.93333	5.26667	6.2	7.13333	6.93333	8.2	40.2	43.0667
		4	4.2	4.46667	6.46667	5.6	4.73333	38	45.4667
		3.4	4.66667	4.53333	5.86667	6	6	35.0667	35.9333
		1.4	8.2	3.8	13	5.4	14.2	15.4	19.9333
		4.4	3.8	5.8	2.2	20.8	20.2	40.7333	38
		5.7	3.6	6.7	3.5	14.3	12.9	29	28.8
		2.4	5.4	2.8	11.4	8.4	15.6	24.6667	25.2
		1.8	5	1.8	6.9	4.3	8.7	27.8	27.7333
		10.4	11.6	17.6	13.6	6	2.6	10.2	17.7333
		9.4	22.2	7.2	15.8	4.8	9.4	10.7333	16.6
		4.2	1.8	7.6	0.2	9	0.8	16	22.0667
		3.6	2.1	4.9	1.1	4.8	1.6	13.7333	20.1333
		0.8	0.2	0	0	0.4	0.2	12.2667	18.5333
		3.6	2.6	3.8	3.8	4.2	5.8	13.1333	21.4667
		3.2	7.8	4.3	9.8	5.6	12.8	22.2667	27.7333
		0.8	0.6	0.8	1	0.4	1.2	16.2	24.4667
		1	5	2.5	6.2	3.4	6.2	0.8	0.266667
		1.8	1	4.8	3.6	11.6	11.4	10.2	8.6
		2.1	2.7	3.4	4.1	6.1	6.5	4.93333	3.4
		1.8	1.8	1.8	1.6	1.4	1.6	0.2	0.8
		1.4	0.2	1	0.6	0.6	0.4	3.2	3.06667
				0.8	1.2	1.2	2.33333	1.8	2.6
				0.8	1.2	1.2	2.33333	1.46667	1.33333
				9.8	9	7.6	8.6	3	3
				4.2	5.1	5	6.25	9.6	8.4
				4.4	5.8	5.2	5.2	6.95	4.2
				8.6	8.6	3	4.4	5.2	5.4
				3	3	2.33333	2.33333	2.8	2.8
				1.46667	1.06667	1.13333	1.86667	11.4	13.6
				3.2	2.6	8.8	8.4	5.7	7
				2.26667	2.6	4.26667	4.13333	2.8	2.4
				0	0	1	0.4	3.3	2.6
				0	0	0.8	1	2	1.4
				7	6.6	18.6	21	4.75	7.85
				5.8	7.6	12.4	12.4	11.6	13.6
				16	14.6	18	15.8	16.2	14.4
				11.4	11.3	11.3	8.8	12.6	10.4667
				0	0			11.7333	11.4667
				0	1.5			8.86667	6.93333
				32.8	26.8			6.4	6.93333
				11.4667	10.4			5.13333	5.73333
				0.6	0			5.6	7.4
				0.2	0.133333			18.2	17.2
				0	0			10.8	11.2
				0.133333	0.733333			11.2	15.2
				1.44444	2.88889			5.6	7.6
				0	0			3.6	3.8
								3.6	6.4
								4.6	0.2
								2.3	0.8
								1.2	0.8
								10.6	9.2
								8.2	7.5
								3	0.6
								6.9	6.2
								10.4	10.4
								5.4	5.6
								3.4	3.2
								2	1.2

## Sheet: Fig 3f
Percentage of mean pixel change
		FN intact	FN cooled	FN cut
		83.87	3.49	1.179
		42.02	-1.44	1.34
		20.79	0.29	-0.27

## Sheet: Fig 3h
vS1 not normalised spike counts (Hz)
	baseline intact FN	baseline FN blocked
	9.46667	5.6
	5.33333	3.86667
	4.53333	5.06667
	4.53333	2.4
	7.73333	8.66667
	4.93333	6.4
	2.4	4
	3.2	4.8
	4.53333	20.6667
	4.26667	27.8667
	4.13333	19.6
	4.8	3.06667
	15.4667	8.93333
	11.0667	4.93333
	8.53333	5.73333
	8.13333	4.53333
	3.73333	3.46667
	2.93333	5.86667
	4.26667	3.33333
	3.86667	4.93333
	3.73333	3.6
	6.93333	3.06667
	6.93333	4.4
	5.33333	4

## Sheet: Fig 3i
			Facial Nerve intact											Facial blocked
	baseline	light	whisk25	whisk25light	whisk50	whisk50light	whisk100	whisk100light	whisk200	whisk200light		baseline	light	whisk25	whisk25light	whisk50	whisk50light	whisk100	whisk100light	whisk200	whisk200light
	9.46667	18.4	13.3333	24	18.9333	30.6667	34.1333	43.4667	58.6667	46.4		5.6	12.1333	9.46667	22	18.8	26.4	32.6667	33.6	36.4	38.2667
	5.33333	6.26667	5.73333	9.86667	8.53333	8.93333	12.9333	13.2	18.8	21.2		3.86667	6.66667	6.93333	14.1333	13.6	17.0667	23.0667	26.8	25.8667	30.1333
	4.53333	6.13333	4	3.86667	4.4	6	6	5.86667	8.13333	10.5333		5.06667	5.86667	3.86667	5.33333	4.93333	5.6	6.53333	6.93333	9.2	12.2667
	4.53333	6.53333	5.2	6.13333	5.46667	6.13333	6.8	6.13333	10.5333	12.6667		2.4	2.66667	5.33333	9.46667	6.4	9.6	13.6	15.6	15.0667	19.7333
	7.73333	24.4	18.9333	28.8	26	30.6667	28.8	31.6	34.6667	35.2		8.66667	30	26.1333	30.5333	28.4	32.2667	34.1333	36	36	40
	4.93333	17.6	11.8667	17.6	17.2	20.6667	21.2	28	31.2	33.0667		6.4	19.2	18.1333	20.4	18	23.2	25.4667	32.9333	32	35.8667
	2.4	10	8	11.4667	11.6	12.9333	17.3333	16.9333	25.0667	25.8667		4	10.6667	14.6667	14	15.0667	16.1333	20.2667	23.4667	29.0667	27.4667
	3.2	9.06667	9.46667	11.7333	12.4	13.2	17.8667	18.9333	25.4667	27.2		4.8	10.4	10.9333	13.2	13.7333	15.3333	22	23.2	30.1333	29.3333
	4.53333	11.8667	8.66667	21.8667	10.9333	17.3333	20.5333	25.8667	25.6	27.3333		20.6667	33.4667	36	41.4667	34.2667	54.6667	38.5333	43.3333	48.6667	54
	4.26667	8	8.13333	15.4667	10.4	14.8	16.9333	21.7333	23.7333	24.6667		27.8667	32	40	35.3333	30.2667	51.7333	38.8	38.9333	46	53.3333
	4.13333	6.66667	7.6	9.46667	7.2	9.86667	12.6667	17.6	17.2	20.2667		19.6	25.8667	30.4	31.6	23.2	43.8667	23.3333	26.5333	39.3333	41.8667
	4.8	11.0667	6.93333	12.5333	8.26667	16.5333	15.0667	20.4	22.5333	24.2667		3.06667	10.4	14.1333	19.0667	9.33333	13.0667	19.6	15.4667	21.0667	25.8667
	15.4667	36.9333	23.4667	41.0667	44.6667	41.6	53.3333	48.6667	43.7333	46.1333		8.93333	44	27.6	44.2667	50.6667	50.9333	64.8	51.4667	53.8667	45.6
	11.0667	21.6	15.4667	21.4667	27.4667	27.0667	36.2667	35.3333	33.3333	35.7333		4.93333	23.0667	17.3333	24.6667	34	31.2	48.4	37.7333	40.8	37.3333
	8.53333	14.1333	12.4	16.8	20.5333	21.3333	30	29.6	29.6	31.7333		5.73333	15.7333	9.6	18.8	23.4667	23.0667	36.9333	31.3333	35.2	33.6
	8.13333	18.4	14.2667	20.4	20.4	23.8667	36.6667	35.7333	35.6	36.5333		4.53333	21.3333	12.4	24.4	24.6667	27.3333	46.6667	37.0667	40.8	36.6667
	3.73333	9.2	4.8	11.6	10.9333	14.1333	13.2	22.1333	15.8667	26.8		3.46667	7.46667	5.33333	13.4667	6	17.8667	8.4	18.9333	15.4667	28.1333
	2.93333	10.6667	7.6	14.4	9.6	15.6	18	24.5333	18	27.8667		5.86667	13.4667	4.93333	11.0667	7.6	22	8.53333	20.8	15.3333	25.6
	4.26667	12.4	8	15.4667	14.4	20.2667	22.1333	27.2	19.6	31.7333		3.33333	15.0667	6.4	19.7333	13.4667	27.2	16.9333	28.1333	25.2	35.6
	3.86667	12.4	7.46667	12.9333	12.2667	18.5333	18.6667	26.9333	18.2667	29.4667		4.93333	12.9333	6.66667	16	10.9333	24.6667	12.1333	22.6667	21.7333	31.3333
	3.73333	11.3333	6.66667	12.8	8	16.8	7.86667	19.3333	14	26.5333		3.6	16.6667	5.33333	18.9333	7.33333	18.2667	13.3333	27.4667	20.2667	31.7333
	6.93333	12.4	8	12.8	8	17.3333	10.4	21.6	13.3333	28.8		3.06667	17.6	7.73333	22.2667	7.86667	20.5333	15.8667	28	21.0667	36.9333
	6.93333	20	10.4	20.4	10.9333	26.9333	16.9333	31.3333	26.9333	36.8		4.4	26	13.6	32.1333	17.3333	32.2667	27.4667	34.8	36.2667	44.5333
	5.33333	15.0667	8.26667	16	8.53333	20.5333	15.4667	25.0667	20.5333	32.6667		4	22.2667	8.4	26	10.8	25.8667	19.8667	30.8	26.8	41.0667

## Sheet: Fig 4d
POm not normalised spike counts (Hz)
		baseline	light
		23.5333	31.3333
		10.8667	19.5333
		8.4	12.2667
		13.4667	75.0667
		23.2	90.5333
		5.6	9.2
		22.8	79.8667
		6.26667	47.6
		78.0667	64.6667
		6.2	10.2667
		45.4667	53.6
		28.1333	109.733
		17.8	110.2
		11.7333	77.2
		14.4667	104.267
		0.4	3.6
		3.2	5.2
		9.4	21
		7.6	15.2
		0.6	3.4
		1	0.8
		7	6.4
		3.6	1.4
		20.4667	20.2
		22	19.2667
		4.53333	4.13333
		21.1333	27.4
		10	18.4667
		10.6667	17.6667
		3.93333	9.33333
		22.2	20.4
		34.4	32.7333
		24.6667	29.8667
		29.7333	27.0667
		10.1333	18.0667
		8	15.4667
		3.53333	5.6
		2.13333	3.8

## Sheet: Fig 4f
POm not normalised spike counts (Hz)
		baseline	light	whisk25	whisk25light	whisk50	whisk50light	whisk100	whisk100light	whisk200	whisk200light
		23.5333	31.3333	22.6667	35.1333	19.2	35.8667	19.9333	29.0667	20.1333	31.5333
		10.8667	19.5333	8.26667	20	11.4667	19.2667	11.0667	20.5333	10.2667	19
		8.4	12.2667	7.66667	14.6667	8.2	14.4	7.53333	15.3333	7.06667	11.9333
		13.4667	75.0667	63.0667	80.6667	88.8	80.1333	80.5333	77.7333	69.3333	67.7333
		23.2	90.5333	37.3333	87.0667	40.1333	88.1333	55.4667	88.2667	69.8667	81.7333
		5.6	9.2	5.2	10.9333	5.86667	12.6667	6.93333	12.6667	9.46667	16.9333
		22.8	79.8667	27.0667	79.4667	26.2667	79.0667	22.6667	84	38	90.2667
		6.26667	47.6	7.33333	47.2	12.7333	46.9333	19.9333	53	30.4	39.8667
		78.0667	64.6667	74.0667	64.7333	66.6	64.8667	71.6667	59.6	71.4	64.0667
		6.2	10.2667	6.86667	11.3333	4.66667	11.4667	5.53333	11.8667	5.33333	13.2667
		45.4667	53.6	44.2	56	39.6667	52	40.9333	52.2667	40.6	53
		28.1333	109.733	27.4667	110.733	44.3333	115.733	57.6	109.333	98.6	105.333
		17.8	110.2	42.8667	112.267	86.5333	111.8	108.333	107.133	104.6	84.0667
		11.7333	77.2	20.6667	76.3333	37.3333	74.0667	60.6667	72.3333	71.2	49.6
		14.4667	104.267	49.6667	105.333	86.2667	99.8667	95.2	92.7333	96.2667	66.4667
		0.4	3.6	0.8	1.6	1	4	1.4	1.6	0.8	1.6
		3.2	5.2	1.4	5	2.8	7.8	2.4	5.2	2.4	6.6
		9.4	21	4.8	19	9.6	20.6	11.2	18	9.6	18
		7.6	15.2	3.6	12.2	5.2	11.4	5.6	10.8	7.6	10.6
		0.6	3.4	1	1.8	1.8	5.4	1.8	6	2.2	4.4
		1	0.8	0.6	1.2	2.4	1.2	1	1.8	0.6	0.6
		7	6.4	5.2	3.8	5.4	4.6	5.6	6.2	5.4	3.6
		3.6	1.4	1.8	1.8	0.6	1.4	1.6	1.4	3	3.2
		20.4667	20.2	24.2	19.0667	17.0667	21.9333	14.4	17.6	21.1333	21.2
		22	19.2667	22.8	20.4667	15.8667	23.1333	18.1333	15.9333	17.2667	20.4
		4.53333	4.13333	4.8	5.06667	3	5.66667	5	4.66667	4.8	5.53333
		21.1333	27.4	22.2667	29.4	23.1333	24.2667	35.7333	38.4667	37.2667	39
		10	18.4667	15	20	16.6667	20.6	26.8667	26.6667	29.3333	30
		10.6667	17.6667	9	17.8	10.6	16.2667	10.5333	21.5333	14.6667	22.6667
		3.93333	9.33333	5.46667	12.2	7.53333	11.9333	13.8667	18.0667	18.7333	22.7333
		22.2	20.4	28.7333	28.2	33.1333	30.8667	19.3333	37.6	40.8	62.4
		34.4	32.7333	39.7333	36.7333	36.6	33.0667	33.6	48.5333	46.5333	63.9333
		24.6667	29.8667	28.1333	32.1333	30.2667	31	40.4667	41.8667	41.4667	44.7333
		29.7333	27.0667	27.4667	31	29.3333	27.8	33.2	39.8	44.2667	45.4
		10.1333	18.0667	11.6667	18.8667	11.3333	18.9333	11.8667	18.9333	16.8	24.5333
		8	15.4667	8.06667	15.3333	8.8	17.6	9.06667	15.7333	13.3333	18.9333
		3.53333	5.6	3.73333	4.66667	3.6	4.53333	2.8	5.8	2.8	5.6
		2.13333	3.8	2.06667	3.66667	2.26667	4.53333	1.4	4.46667	3.06667	6.66667

[truncated: 16 more sheets: Fig 5d, Fig 5e, Fig 5g, Fig 5j, Fig 6e, Fig 6h, Fig 7c, Fig 7d, Fig SP1e, Fig SP1f, Fig SP3c, Fig SP3e, Fig SP3f, Fig SP4, Fig SP5, Fig SP6]
